# Supplementary material for: Health-Related Quality of Life and Treatment Satisfaction of Patients with Malignant IDH Wild-Type Gliomas and Their Caregivers
Source: Curr Oncol. 2024 Oct 14;31(10):6155–70. doi: 10.3390/curroncol31100459 (PMC11506037; doi:10.3390/curroncol31100459)
Supplement: Supplementary file 1 [file curroncol-31-00459-s001.zip]

Archive with 1 entries (1 files):
- curroncol-3227952-supplementary.pdf
